# Supplementary material for: Protist Predation Influences the Temperature Response of Bacterial Communities
Source: Front Microbiol. 2022 Apr 7;13:847964. doi: 10.3389/fmicb.2022.847964 (PMC9022080; doi:10.3389/fmicb.2022.847964)
Supplement: Supplementary file 1 [file Table_1.XLSX]

## Sheet: Sheet1
	Silva 138 Assigned Taxonomy							Temperature		Protist Treatments
ASVs	Domain	Phylum	Class	Order	Family	Genus	Species	22C Indic Species	25C Indic Species	NoProt Indic Species	Tetr Indic Species	Tetr Titan Size	Tetr Titan Density	Colp Indic Species	Colp Titan Size	Colp Titan Density
ASV_1	Bacteria	Proteobacteria	Gammaproteobacteria	Burkholderiales	Comamonadaceae	Curvibacter	NA									(-)
ASV_4	Bacteria	Proteobacteria	Gammaproteobacteria	Pseudomonadales	Pseudomonadaceae	Pseudomonas	NA								(+)
ASV_11	Bacteria	Bacteroidota	Bacteroidia	Cytophagales	Spirosomaceae	Arcicella	NA									(-)
ASV_19	Bacteria	Bacteroidota	Bacteroidia	Cytophagales	Spirosomaceae	Arcicella	NA	+
ASV_23	Bacteria	Verrucomicrobiota	Verrucomicrobiae	Verrucomicrobiales	Verrucomicrobiaceae	Verrucomicrobium	NA									(+)
ASV_31	Bacteria	Proteobacteria	Gammaproteobacteria	Enterobacterales	Yersiniaceae	Serratia	NA						(-)
ASV_32	Bacteria	Proteobacteria	Gammaproteobacteria	Burkholderiales	Comamonadaceae	NA	NA									(+)
ASV_36	Bacteria	Bacteroidota	Bacteroidia	Cytophagales	Spirosomaceae	Arcicella	NA	+
ASV_37	Bacteria	Proteobacteria	Gammaproteobacteria	Burkholderiales	Comamonadaceae	NA	NA					(-)
ASV_38	Bacteria	Proteobacteria	Gammaproteobacteria	Aeromonadales	Aeromonadaceae	Aeromonas	NA									(-)
ASV_40	Bacteria	Firmicutes	Negativicutes	Veillonellales-Selenomonadales	Selenomonadaceae	NA	NA								(+)
ASV_43	Bacteria	Proteobacteria	Alphaproteobacteria	Rhizobiales	NA	NA	NA									(+)
ASV_45	Bacteria	Bacteroidota	Bacteroidia	Chitinophagales	Chitinophagaceae	uncultured	NA					(-)	(-)
ASV_47	Bacteria	Proteobacteria	Gammaproteobacteria	Burkholderiales	Comamonadaceae	NA	NA					(-)
ASV_50	Bacteria	Proteobacteria	Alphaproteobacteria	Sphingomonadales	Sphingomonadaceae	Novosphingobium	NA	+
ASV_52	Bacteria	Proteobacteria	Gammaproteobacteria	Pseudomonadales	Pseudomonadaceae	Pseudomonas	NA								(+)
ASV_58	Bacteria	Bacteroidota	Bacteroidia	Cytophagales	Spirosomaceae	NA	NA					(-)
ASV_61	Bacteria	Bacteroidota	Bacteroidia	Chitinophagales	37-13	37-13	NA									(-)
ASV_62	Bacteria	Planctomycetota	vadinHA49	vadinHA49	vadinHA49	vadinHA49	NA						(+)
ASV_70	Bacteria	Bacteroidota	Bacteroidia	Chitinophagales	Chitinophagaceae	Edaphobaculum	NA								(-)
ASV_73	Bacteria	Proteobacteria	Alphaproteobacteria	Caulobacterales	Caulobacteraceae	uncultured	NA						(-)
ASV_78	Bacteria	Proteobacteria	Alphaproteobacteria	Rhizobiales	Xanthobacteraceae	Afipia	NA						(+)			(+)
ASV_85	Bacteria	Bacteroidota	Bacteroidia	Flavobacteriales	Crocinitomicaceae	Fluviicola	NA								(-)
ASV_95	Bacteria	Bacteroidota	Bacteroidia	Bacteroidales	Paludibacteraceae	Paludibacter	NA								(+)
ASV_103	Bacteria	Firmicutes	Clostridia	Lachnospirales	Lachnospiraceae	Roseburia	NA									(-)
ASV_106	Bacteria	Proteobacteria	Gammaproteobacteria	Pseudomonadales	Pseudomonadaceae	Pseudomonas	NA							+
ASV_107	Bacteria	Proteobacteria	Alphaproteobacteria	Sphingomonadales	Sphingomonadaceae	Novosphingobium	NA									(-)
ASV_111	Bacteria	Proteobacteria	Alphaproteobacteria	Sphingomonadales	Sphingomonadaceae	Novosphingobium	NA	+
ASV_115	Bacteria	Armatimonadota	Fimbriimonadia	Fimbriimonadales	Fimbriimonadaceae	Fimbriimonadaceae	NA									(-)
ASV_123	Bacteria	Spirochaetota	MVP-15	MVP-15	MVP-15	MVP-15	NA		+
ASV_125	Bacteria	Actinobacteriota	Actinobacteria	Micrococcales	Microbacteriaceae	NA	NA									(-)
ASV_130	Bacteria	Planctomycetota	vadinHA49	vadinHA49	vadinHA49	vadinHA49	NA			+			(-)
ASV_134	Bacteria	Planctomycetota	vadinHA49	vadinHA49	vadinHA49	vadinHA49	NA									(-)
ASV_135	Bacteria	Acidobacteriota	Acidobacteriae	Acidobacteriales	Acidobacteriaceae	NA	NA		+
ASV_136	Bacteria	Verrucomicrobiota	Verrucomicrobiae	Pedosphaerales	Pedosphaeraceae	NA	NA									(-)
ASV_140	Bacteria	Acidobacteriota	Holophagae	Holophagales	Holophagaceae	uncultured	NA						(-)
ASV_141	Bacteria	Proteobacteria	Alphaproteobacteria	Sphingomonadales	Sphingomonadaceae	Novosphingobium	NA				+
ASV_142	Bacteria	Acidobacteriota	Acidobacteriae	Acidobacteriales	Acidobacteriaceae	Subgroup1	NA					(+)
ASV_145	Bacteria	Bacteroidota	Bacteroidia	Flavobacteriales	Weeksellaceae	Chryseobacterium	NA	+
ASV_153	Bacteria	Proteobacteria	Alphaproteobacteria	Rhizobiales	Xanthobacteraceae	Xanthobacter	NA									(+)
ASV_159	Bacteria	Proteobacteria	Gammaproteobacteria	Burkholderiales	Oxalobacteraceae	Undibacterium	NA	+
ASV_161	Bacteria	Acidobacteriota	Acidobacteriae	Acidobacteriales	Koribacteraceae	Koribacter	NA						(+)
ASV_167	Bacteria	Armatimonadota	Armatimonadia	Armatimonadales	Armatimonadales	NA	NA					(-)
ASV_173	Bacteria	Desulfobacterota	Desulfuromonadia	Desulfuromonadia	or	NA	NA		+
ASV_178	Bacteria	Bacteroidota	Bacteroidia	Chitinophagales	NA	NA	NA									(-)
ASV_185	Bacteria	Proteobacteria	Alphaproteobacteria	Rhodospirillales	Magnetospirillaceae	Magnetospirillum	NA		+
ASV_187	Bacteria	Verrucomicrobiota	Verrucomicrobiae	Opitutales	Opitutaceae	Opitutus	NA									(-)
ASV_190	Bacteria	Bdellovibrionota	Bdellovibrionia	Bacteriovoracales	Bacteriovoracaceae	Bacteriovorax	NA									(-)
ASV_195	Bacteria	Bacteroidota	Bacteroidia	Sphingobacteriales	env.OPS17	NA	NA							+
ASV_197	Bacteria	Proteobacteria	Alphaproteobacteria	Rhodospirillales	Magnetospirillaceae	Telmatospirillum	NA	+
ASV_201	Bacteria	Bacteroidota	Bacteroidia	Flavobacteriales	Flavobacteriaceae	Flavobacterium	NA	+								(-)
ASV_214	Bacteria	Verrucomicrobiota	Verrucomicrobiae	Methylacidiphilales	Methylacidiphilaceae	uncultured	NA		+
ASV_222	Bacteria	Bacteroidota	Bacteroidia	Bacteroidales	Dysgonomonadaceae	Dysgonomonas	NA							+
ASV_224	Bacteria	Proteobacteria	Alphaproteobacteria	Rhizobiales	NA	NA	NA									(+)
ASV_233	Bacteria	Bacteroidota	Bacteroidia	Bacteroidales	Paludibacteraceae	Paludibacter	NA								(-)
ASV_237	Bacteria	Proteobacteria	Alphaproteobacteria	NA	NA	NA	NA								(+)
ASV_241	Bacteria	Bacteroidota	Bacteroidia	Sphingobacteriales	NA	NA	NA		+
ASV_255	Bacteria	Patescibacteria	Gracilibacteria	Gracilibacteria	Gracilibacteria	Gracilibacteria	NA	+
ASV_268	Bacteria	Bacteroidota	Bacteroidia	Bacteroidales	Paludibacteraceae	Paludibacter	NA	+
ASV_269	Bacteria	Firmicutes	Negativicutes	Veillonellales-Selenomonadales	Selenomonadaceae	NA	NA					(+)	(+)
ASV_270	Bacteria	Bacteroidota	Bacteroidia	Chitinophagales	Chitinophagaceae	NA	NA			+
ASV_283	Bacteria	Verrucomicrobiota	Lentisphaeria	Victivallales	NA	NA	NA		+
ASV_287	Bacteria	Proteobacteria	Alphaproteobacteria	Sphingomonadales	Sphingomonadaceae	Novosphingobium	NA	+
ASV_294	Bacteria	Proteobacteria	Alphaproteobacteria	Rhizobiales	Xanthobacteraceae	NA	NA					(-)
ASV_299	Bacteria	Patescibacteria	Parcubacteria	Nomurabacteria	NA	NA	NA					(-)
ASV_304	Bacteria	Dependentiae	Babeliae	Babeliales	NA	NA	NA				+
ASV_306	Bacteria	Bacteroidota	Bacteroidia	NA	NA	NA	NA		+				(+)
ASV_311	Bacteria	Spirochaetota	Spirochaetia	Spirochaetales	Spirochaetaceae	Spirochaeta	NA		+
ASV_312	Bacteria	Elusimicrobiota	Elusimicrobia	LineageIV	LineageIV	LineageIV	NA		+
ASV_313	Bacteria	Proteobacteria	Alphaproteobacteria	Paracaedibacterales	Paracaedibacteraceae	uncultured	NA		+
ASV_323	Bacteria	Proteobacteria	Alphaproteobacteria	Paracaedibacterales	Paracaedibacteraceae	NA	NA		+
ASV_327	Bacteria	Acidobacteriota	Acidobacteriae	Acidobacteriales	Acidobacteriaceae	Subgroup1	NA								(-)
ASV_334	Bacteria	Proteobacteria	Alphaproteobacteria	uncultured	uncultured	uncultured	NA							+
ASV_336	Bacteria	Gemmatimonadota	Gemmatimonadetes	Gemmatimonadales	Gemmatimonadaceae	Gemmatimonas	NA		+
ASV_359	Bacteria	Proteobacteria	Alphaproteobacteria	Acetobacterales	Acetobacteraceae	Roseomonas	NA		+
ASV_365	Bacteria	Proteobacteria	Alphaproteobacteria	Dongiales	Dongiaceae	Dongia	NA		+
ASV_370	Bacteria	Bacteroidota	Bacteroidia	Sphingobacteriales	NA	NA	NA		+
ASV_373	Bacteria	Patescibacteria	Gracilibacteria	Absconditabacteriales	Absconditabacteriales	(SR1)	NA		+
ASV_401	Bacteria	Planctomycetota	vadinHA49	vadinHA49	vadinHA49	vadinHA49	NA		+
ASV_405	Bacteria	Patescibacteria	Gracilibacteria	Absconditabacteriales	Absconditabacteriales	(SR1)	NA		+
ASV_407	Bacteria	Proteobacteria	Alphaproteobacteria	Paracaedibacterales	Paracaedibacteraceae	uncultured	NA	+
ASV_413	Bacteria	Proteobacteria	Alphaproteobacteria	Acetobacterales	Acetobacteraceae	uncultured	NA								(-)
ASV_419	Bacteria	Bacteroidota	Bacteroidia	Bacteroidales	Prolixibacteraceae	BSV13	NA	+
ASV_421	Bacteria	Patescibacteria	Parcubacteria	Candidatus	Kaiserbacteria	Candidatus	NA		+
ASV_427	Bacteria	Proteobacteria	Alphaproteobacteria	Rhizobiales	NA	NA	NA	+
ASV_432	Bacteria	Verrucomicrobiota	Verrucomicrobiae	Methylacidiphilales	Methylacidiphilaceae	Methylacidiphilum	NA		+
ASV_433	Bacteria	Spirochaetota	NA	NA	NA	NA	NA		+
ASV_435	Bacteria	Fibrobacterota	Fibrobacteria	Fibrobacterales	Fibrobacteraceae	Fibrobacter	NA									(-)
ASV_452	Bacteria	Firmicutes	Bacilli	Paenibacillales	Paenibacillaceae	Paenibacillus	NA	+
ASV_461	Bacteria	Bacteroidota	Bacteroidia	Bacteroidales	Paludibacteraceae	Paludibacter	NA		+
ASV_474	Bacteria	Firmicutes	Clostridia	Oscillospirales	NA	NA	NA		+
ASV_476	Bacteria	Armatimonadota	Fimbriimonadia	Fimbriimonadales	Fimbriimonadaceae	Fimbriimonadaceae	NA	+
ASV_483	Bacteria	Acidobacteriota	Acidobacteriae	Acidobacteriales	Acidobacteriaceae	NA	NA		+
ASV_489	Bacteria	Proteobacteria	Gammaproteobacteria	Legionellales	Legionellaceae	Legionella	NA	+
ASV_496	Bacteria	Bacteroidota	Bacteroidia	Flavobacteriales	Flavobacteriaceae	Flavobacterium	NA				+
ASV_497	Bacteria	Proteobacteria	Alphaproteobacteria	Azospirillales	Azospirillaceae	Nitrospirillum	NA		+
ASV_499	Bacteria	Verrucomicrobiota	Lentisphaeria	Victivallales	vadinBE97	vadinBE97	NA		+	+
ASV_501	Bacteria	Verrucomicrobiota	Verrucomicrobiae	Pedosphaerales	Pedosphaeraceae	Pedosphaeraceae	NA		+
ASV_506	Bacteria	Spirochaetota	Spirochaetia	Spirochaetales	Spirochaetaceae	uncultured	NA		+
ASV_507	Bacteria	Verrucomicrobiota	Lentisphaeria	Victivallales	Victivallaceae	NA	NA		+
ASV_511	Bacteria	Armatimonadota	Armatimonadia	Armatimonadales	NA	NA	NA		+
ASV_512	Bacteria	Proteobacteria	Alphaproteobacteria	Acetobacterales	Acetobacteraceae	NA	NA		+
ASV_514	Bacteria	Spirochaetota	Spirochaetia	Spirochaetales	Spirochaetaceae	uncultured	NA		+
ASV_519	Bacteria	Firmicutes	Clostridia	Clostridiales	NA	NA	NA		+
ASV_520	Bacteria	Armatimonadota	Fimbriimonadia	Fimbriimonadales	Fimbriimonadaceae	Fimbriimonadaceae	NA		+
ASV_535	Bacteria	Bacteroidota	Bacteroidia	Sphingobacteriales	Sphingobacteriaceae	Pedobacter	NA	+						+
ASV_556	Bacteria	Bacteroidota	Bacteroidia	Sphingobacteriales	env.OPS17	NA	NA		+
ASV_563	Bacteria	Proteobacteria	Alphaproteobacteria	Ferrovibrionales	Ferrovibrionaceae	Ferrovibrio	NA		+					+
ASV_570	Bacteria	Verrucomicrobiota	Verrucomicrobiae	Opitutales	Opitutaceae	Opitutus	NA		+
ASV_576	Bacteria	Bacteroidota	Kryptonia	Kryptoniales	BSV26	BSV26	NA		+
ASV_589	Bacteria	Acidobacteriota	Acidobacteriae	Solibacterales	Solibacteraceae	Solibacter	NA		+
ASV_593	Bacteria	Actinobacteriota	Actinobacteria	Frankiales	Sporichthyaceae	hgcI	NA							+
ASV_599	Bacteria	Verrucomicrobiota	Lentisphaeria	Victivallales	NA	NA	NA		+
ASV_610	Bacteria	Proteobacteria	Gammaproteobacteria	Legionellales	Legionellaceae	Legionella	NA		+
ASV_613	Bacteria	Verrucomicrobiota	Verrucomicrobiae	Pedosphaerales	Pedosphaeraceae	SH3-11	NA		+
ASV_620	Bacteria	Verrucomicrobiota	Verrucomicrobiae	Pedosphaerales	Pedosphaeraceae	Pedosphaeraceae	NA				+
ASV_624	Bacteria	Spirochaetota	Spirochaetia	Spirochaetales	Spirochaetaceae	Treponema	NA			+
ASV_636	Bacteria	Proteobacteria	Alphaproteobacteria	Paracaedibacterales	Paracaedibacteraceae	uncultured	NA	+
ASV_643	Bacteria	Patescibacteria	Parcubacteria	NA	NA	NA	NA		+
ASV_677	Bacteria	Firmicutes	Clostridia	Oscillospirales	NA	NA	NA		+
ASV_696	Bacteria	Actinobacteriota	Thermoleophilia	Gaiellales	uncultured	uncultured	NA		+
ASV_699	Bacteria	Actinobacteriota	Acidimicrobiia	NA	NA	NA	NA		+
ASV_703	Bacteria	Patescibacteria	Parcubacteria	NA	NA	NA	NA		+
ASV_709	Bacteria	Verrucomicrobiota	Lentisphaeria	Victivallales	vadinBE97	vadinBE97	NA		+
ASV_711	Bacteria	Patescibacteria	ABY1	Candidatus	Magasanikbacteria	Candidatus	NA		+
ASV_720	Bacteria	Proteobacteria	Alphaproteobacteria	Acetobacterales	Acetobacteraceae	Roseomonas	NA				+
ASV_730	Bacteria	Spirochaetota	Spirochaetia	Spirochaetales	Spirochaetaceae	uncultured	NA		+
ASV_738	Bacteria	Acidobacteriota	Acidobacteriae	Bryobacterales	Bryobacteraceae	Bryobacter	NA		+	+
ASV_741	Bacteria	Spirochaetota	Spirochaetia	Spirochaetales	Spirochaetaceae	uncultured	NA			+
ASV_750	Bacteria	Acidobacteriota	Acidobacteriae	Acidobacteriales	Acidobacteriaceae	Occallatibacter	NA	+
ASV_752	Bacteria	Acidobacteriota	Acidobacteriae	Solibacterales	Solibacteraceae	Solibacter	NA		+
ASV_754	Bacteria	Hydrogenedentes	Hydrogenedentia	Hydrogenedentiales	Hydrogenedensaceae	Hydrogenedensaceae	NA		+
ASV_782	Bacteria	Bacteroidota	Bacteroidia	Cytophagales	Spirosomaceae	Emticicia	NA							+
ASV_824	Bacteria	Spirochaetota	Spirochaetia	Spirochaetales	Spirochaetaceae	Spirochaeta	NA		+
ASV_826	Bacteria	Acidobacteriota	Acidobacteriae	Acidobacteriales	Acidobacteriaceae	Terriglobus	NA			+
ASV_828	Bacteria	Acidobacteriota	Vicinamibacteria	Vicinamibacterales	uncultured	uncultured	NA		+
ASV_829	Bacteria	NA	NA	NA	NA	NA	NA							+
ASV_833	Bacteria	Verrucomicrobiota	Verrucomicrobiae	Pedosphaerales	Pedosphaeraceae	Pedosphaeraceae	NA		+		+
ASV_860	Bacteria	Gemmatimonadota	Gemmatimonadetes	Gemmatimonadales	Gemmatimonadaceae	uncultured	NA		+
ASV_863	Bacteria	Proteobacteria	Alphaproteobacteria	Acetobacterales	Acetobacteraceae	NA	NA			+
ASV_868	Bacteria	Fibrobacterota	Fibrobacteria	Fibrobacterales	Fibrobacteraceae	Fibrobacter	NA		+
ASV_870	Bacteria	Verrucomicrobiota	Verrucomicrobiae	Pedosphaerales	Pedosphaeraceae	Ellin516	NA		+
ASV_882	Bacteria	Bacteroidota	Kapabacteria	Kapabacteriales	Kapabacteriales	Kapabacteriales	NA		+
ASV_902	Bacteria	Firmicutes	Clostridia	NA	NA	NA	NA		+
ASV_904	Bacteria	Planctomycetota	Planctomycetes	Planctomycetales	Schlesneriaceae	Schlesneria	NA		+
ASV_910	Bacteria	Gemmatimonadota	Gemmatimonadetes	Gemmatimonadales	Gemmatimonadaceae	Gemmatimonas	NA							+
ASV_936	Bacteria	Proteobacteria	Alphaproteobacteria	NA	NA	NA	NA							+
ASV_950	Bacteria	Patescibacteria	Parcubacteria	Candidatus	Nomurabacteria	Candidatus	NA		+
ASV_980	Bacteria	Armatimonadota	Fimbriimonadia	Fimbriimonadales	Fimbriimonadaceae	Fimbriimonadaceae	NA		+
ASV_1016	Bacteria	Patescibacteria	Gracilibacteria	Absconditabacteriales	Absconditabacteriales	(SR1)	NA		+
ASV_1021	Bacteria	Verrucomicrobiota	Lentisphaeria	Victivallales	vadinBE97	vadinBE97	NA				+
ASV_1050	Bacteria	Planctomycetota	Phycisphaerae	Phycisphaerales	Phycisphaeraceae	SM1A02	NA		+
ASV_1067	Bacteria	Patescibacteria	ABY1	Candidatus	Uhrbacteria	Candidatus	NA		+
ASV_1072	Bacteria	Desulfobacterota	Desulfovibrionia	Desulfovibrionales	Desulfovibrionaceae	Desulfovibrio	NA			+
ASV_1073	Bacteria	Actinobacteriota	Acidimicrobiia	Microtrichales	uncultured	uncultured	NA		+
ASV_1081	Bacteria	Proteobacteria	Alphaproteobacteria	Reyranellales	Reyranellaceae	Reyranella	NA		+
ASV_1229	Bacteria	Verrucomicrobiota	Verrucomicrobiae	Methylacidiphilales	Methylacidiphilaceae	Methylacidiphilum	NA	+
